# Supplementary material for: Exposure to Chloramine and Chloroform in Tap Water and Adverse Perinatal Outcomes in Shanghai
Source: Int J Environ Res Public Health. 2022 May 27;19(11):6508. doi: 10.3390/ijerph19116508 (PMC9180198; doi:10.3390/ijerph19116508)
Supplement: Supplementary file 1 [file ijerph-19-06508-s001.zip]

Archive with 11 entries (11 files):
- Figure s1.png
- Figure s2.png
- Figure s3.png
- Figure s4.png
- Figure s5.png
- FIgure s6.png
- Figure s7.pdf
- Table s1.xlsx
- Table s2.xlsx
- Table s3.xlsx
- Table s4.xlsx
