# Supplementary material for: Exposure to Chloramine and Chloroform in Tap Water and Adverse Perinatal Outcomes in Shanghai
Source: Int J Environ Res Public Health. 2022 May 27;19(11):6508. doi: 10.3390/ijerph19116508 (PMC9180198; doi:10.3390/ijerph19116508)
Supplement: Supplementary file 1 [file ijerph-19-06508-s001.zip › Table s1.xlsx]

## Sheet: Sheet1
Table s1. Odds ratio of perinatal outcomes with increase of water pollutant (per unit) in male infants. All analyses were adjusted for selected confunders.
	GDM OR (95% CI)	GHD OR (95% CI)	LBW OR (95% CI)	SGA OR (95% CI)	PTB OR (95% CI)	PROM OR (95% CI)
Monochloramine (100μg/L)
T1	1.061 (1.018, 1.106)	1.006 (0.954, 1.061)	0.967 (0.914, 1.024)	0.971 (0.901, 1.048)	0.967 (0.914, 1.024)	0.960 (0.929, 0.991)
T2	1.022 (0.982, 1.063)	1.132 (1.074, 1.193)	0.970 (0.917, 1.025)	0.965 (0.619, 1.504)	1.025 (0.975, 1.078)	1.032 (0.867, 1.23)
T3	0.935 (0.893, 0.979)	0.977 (0.921, 1.036)	1.043 (0.978, 1.113)	1.249 (0.865, 1.802)	1.008 (0.952, 1.067)	1.042 (1.005, 1.08)
All	0.937 (0.867, 1.013)	1.206 (1.089, 1.335)	1.015 (0.939, 1.098)	1.275 (0.92, 1.766)	1.063 (0.963, 1.173)	1.061 (0.997, 1.129)
CHCl3 (μg/L)
T1	1.006 (0.998, 1.014)	1.014 (1.003, 1.025)	1.010 (1.000, 1.02)	0.985 (0.97, 1.000)	1.010 (1.001, 1.020)	0.998 (0.993, 1.004)
T2	0.997 (0.992, 1.003)	1.004 (0.996, 1.013)	0.995 (0.985, 1.005)	0.977 (0.962, 0.992)	1.011 (1.001, 1.021)	1.002 (0.996, 1.007)
T3	0.991 (0.983, 0.999)	0.976 (0.965, 0.987)	1.021 (1.010, 1.031)	1.023 (1.007, 1.039)	1.008 (0.998, 1.019)	1.005 (0.999, 1.011)
All	0.985 (0.972, 0.999)	1.009 (0.990, 1.028)	1.035 (1.014, 1.055)	1.006 (0.979, 1.033)	1.029 (1.011, 1.047)	1.010 (0.999, 1.021)
Note: GDM, gestational diabetes mellitus; GHD, gestational hypertensive disorders; LBW, low birth weight; SGA, small for gestational age; PTB, preterm birth; PROM, prelabor ruputure of membranes; OR, odds ratio; CI, confidential interval.
