# Supplementary material for: Exposure to Chloramine and Chloroform in Tap Water and Adverse Perinatal Outcomes in Shanghai
Source: Int J Environ Res Public Health. 2022 May 27;19(11):6508. doi: 10.3390/ijerph19116508 (PMC9180198; doi:10.3390/ijerph19116508)
Supplement: Supplementary file 1 [file ijerph-19-06508-s001.zip › Table s3.xlsx]

## Sheet: Sheet1
Table s3. Summary of publications on the association between water quality and birth weight.
Author	Population	Region	Period	Factors	Outcomes	Statistical methods	Effects
Wright et al. 2004	196000	Massachusetts, America	1995 - 1998	Drinking water THMs, HAAs and MX	SGA	Logistic regression model	Positive association between THMs with SGA. (TTHM: second vs. first tertile OR = 1.06, 95% CI: 1.02, 1.10; third vs. first tertile: OR = 1.13, 95% CI: 1.07, 1.20. TCM: second vs. first tertile: OR = 1.05, 95% CI: 1.02, 1.09; third vs. first tertile: OR = 1.11, 95% CI:1.04, 1.17. BDCM: second vs. first tertile OR = 1.1, 95%CI: 1.07, 1.14; third vs. first tertile: OR = 1.15, 95% CI: 1.08, 1.22.)
Sun et al. 2020	1660	Xiaogan, China	2015 - 2017	Maternal blood TCM, BDCM, DBCM, TBM and urine DCAA, TCAA in different pregnancy trimester	SGA, LBW	Generalized estimating equations using multiple informant models	Positive association between TCM and SGA in second and third trimester. Second trimester: middle vs. lowest (RR = 2.34, 95% CI: 1,02, 5.35) and highest vs. lowest (RR = 2.47, 95% CI: 1.09, 5.58). Third trimester: middle vs. lowest (RR = 2.61, 95% CI: 1,15, 5.92)
Issazatt et al. 2014	431878 for stillbirth 46625 for birth weight	UK	2000-2002 and 2005-2007	Drinking water THMs concentration change	Still birth, LBW, VLBW	Poisson regression	Positive association between TCM decrease with LBW decrease (9%, 95% CI: 5%, 12%) and VLBW (16, 95% CI: 24%, 8%). No association between THMs concentration change and still birth.
Villanueva et al. 2011	2074	Spanish	2000 - 2008	Estimate of daily THMs concentration in blood	Birth weight, SGA, LBW, PTD	Linear regression for birth weight and logistic regression model for SGA, LBW, PTD	No association between THMs with birth weight, SGA, LBW and PTD.
Talenado et al. 2005	920571 for still birth 969304 for birth weight	England, UK	1992 - 1998	Drinking water THMs	Still birth, LBW, VLBW	Generalized additive model	Positive association between TTHM and stillbirths (OR = 1.11, 95% CI: 1.00, 1.23). No association TTHM and LBW, VLBW. No association between all THMs and still birth, LBW, VLBW.
Cao et al. 2016	1184	Wuhan and Xiaogan, China	2011 - 2013	Maternal blood THMs	Birth weight, birth length, SGA	General linear model for birth weight and length and logisitic regression model for SGA	Negative association between TTHM and mean birth weight (-60.9, 95% CI: -116.2, -5.6, highest vs. lowest tertile). Positive association between TTHM and SGA (OR = 2.91, 95% CI: 1.32, 6.42 for second tertile; OR = 2.25; 95% CI: 1.01, 5.03 for third tertile)
Grazuleviciene et al. 2011	4161	Kaunas, Lithuania	2007 - 2009	Drinking water four THMs and nine HAAs	Birth weight, LBW and SGA	Logistic regression model	Positive association between entire pregnancy TCM and LBW (OR = 2.17, 95% CI:1.19, 3.98 ).
Danivileviciute et al. 2012	682	Kaunas, Lithuania	2007 - 2009	Estimated internal THMs dose	LBW and SGA	Logistic regression model	Positive association between TCM in third trimester and LBW (OR = 5.06, 95% CI:1.50, 17.05)
Summerhayes et al. 2012	314982	New South Wales, Australia	1998 - 2004	Drinking water TCM, BDCM and DBCM	SGA	Equivalent generalized additive model	Positive association between TCM and SGA (RR = 1.04, 95% CI: 1.02, 1.06).
LBW, low birth weight; SGA, small for gestational age; VLBW, very low birth weight; PTB, preterm birth; VPTB, very preterm birth; OR, odds ratio; AOR, adjusted odds ratio; RR, risk ratio; CI, confidential interval; PTB, preterm birth; VPTB, very preterm birth; THMs, trihalomethanes; HAA, haloacetic acid; MX, 3-chloro-4-(dichloromethyl)-5- hydroxy-2(5H)-furanone; TTHM: total trihalomethane; TCM: t…
