# Supplementary material for: Exposure to Chloramine and Chloroform in Tap Water and Adverse Perinatal Outcomes in Shanghai
Source: Int J Environ Res Public Health. 2022 May 27;19(11):6508. doi: 10.3390/ijerph19116508 (PMC9180198; doi:10.3390/ijerph19116508)
Supplement: Supplementary file 1 [file ijerph-19-06508-s001.zip › Table s4.xlsx]

## Sheet: Sheet1
Table s4. Sensitivity analysis for odds ratio of perinatal outcomes with increase of water pollutant (when a gestational month cover two months, data of the latter month was used, per unit). All analyses were adjusted for selected confunders.
	GDM OR (95% CI)	GHD OR (95% CI)	LBW OR (95% CI)	SGA OR (95% CI)	PTB OR (95% CI)	PROM OR (95% CI)
Monochloramine (100μg/L)
T1	1.06 (1.03, 1.09)	0.99 (0.95, 1.03)	0.95 (0.91, 0.99)	1.00 (0.95, 1.05)	0.95 (0.91, 0.99)	0.95 (0.93, 0.97)
T2	1.01 (0.98, 1.04)	1.13 (1.09, 1.17)	0.98 (0.94, 1.02)	0.93 (0.68, 1.27)	1.04 (1.00, 1.08)	1.01 (0.89, 1.15)
T3	-	-	1.05 (1.00, 1.09)	0.91 (0.79, 1.05)	1.01 (0.97, 1.06)	1.04 (1.01, 1.06)
All	1.03 (0.95, 1.11)	1.34 (1.21, 1.47)	0.93 (0.84, 1.03)	1.19 (0.55, 2.57)	1.02 (0.92, 1.12)	1.01 (0.95, 1.07)
CHCl3 (μg/L)
T1	1.00 (1.00, 1.01)	1.01 (1.00, 1.02)	1.01 (1.00, 1.01)	0.99 (0.98, 1.00)	1.01 (1.00, 1.02)	1.00 (0.99, 1.00)
T2	1.00 (0.99, 1.00)	1.02 (1.02, 1.03)	1.00 (0.99, 1.01)	0.98 (0.97, 0.99)	1.01 (1.01, 1.02)	1.01 (1.00, 1.01)
T3	-	-	1.01 (1.01, 1.02)	1.00 (0.99, 1.01)	1.01 (1.00, 1.02)	1.01 (1.00, 1.01)
All	0.99 (0.97, 1.00)	1.05 (1.03, 1.07)	1.05 (1.03, 1.07)	0.95 (0.93, 0.98)	1.08 (1.06, 1.10)	1.02 (1.01, 1.03)
Note: GDM, gestational diabetes mellitus; GHD, gestational hypertensive disorders; LBW, low birth weight; SGA, small for gestational age; PTB, preterm birth; PROM, prelabor ruputure of membranes; OR, odds ratio; CI, confidential interval.
